# Supplementary material for: APOE Genotype-Stratified Meta-Analysis of Cognitive Decline Reveals Novel Loci for Language and Global Cognitive Function in Older Adults
Source: Int J Mol Sci. 2025 Jul 19;26(14):6940. doi: 10.3390/ijms26146940 (PMC12295717; doi:10.3390/ijms26146940)
Supplement: Supplementary file 1 [file ijms-26-06940-s001.zip]

Archive with 2 entries (2 files):
- Supplementary Figures Revised.pdf
- Supplementary Tables.xlsx
