# Supplementary material for: APOE Genotype-Stratified Meta-Analysis of Cognitive Decline Reveals Novel Loci for Language and Global Cognitive Function in Older Adults
Source: Int J Mol Sci. 2025 Jul 19;26(14):6940. doi: 10.3390/ijms26146940 (PMC12295717; doi:10.3390/ijms26146940)
Supplement: Supplementary file 1 [file ijms-26-06940-s001.zip › Supplementary Tables.xlsx]

## Sheet: Supplementary Table 1
Supplementary Table 1 : The association of the sentinel SNPs across neurocogitive domains and global cognitive function in APOE subgroups.
	rs13187183	APOE4		APOE 3/3		APOE2
		Beta	P	Beta	P	Beta	P
	Language	0.6934	3.79e-08	-0.0075	0.908	-0.0411	0.769
	Attention	0.1062	0.4037	0.0256	0.6961	-0.0006	0.9964
	Executive	0.2682	0.02889	0.1259	0.05613	-0.2718	0.03895
	Memory	0.422	0.001357	0.0764	0.2412	-0.0671	0.598
	Visuospatial	0.0476	0.7023	-0.0424	0.5225	-0.1717	0.228
	Global	0.5566	1.46e-05	0.0656	0.3159	-0.1409	0.2835
	rs116379916	APOE4		APOE 3/3		APOE2
		Beta	P	Beta	P	Beta	P
	Attention	-0.004	0.9799	-0.3021	0.000373	0.3078	0.1083
	Executive	0.1623	0.2916	-0.2343	0.0059	0.2617	0.1711
	Memory	0.1005	0.5487	-0.3705	1.01e-05	0.2325	0.2087
	Language	0.2076	0.1985	-0.3323	7.19e-05	0.3017	0.1363
	Visuospatial	-0.0711	0.6509	-0.3	0.000495	0.642	0.00177
	Global	0.1637	0.3177	-0.5069	1.44e-09	0.5721	0.00275
	rs6559700	APOE4		APOE 3/3		APOE2
		Beta	P	Beta	P	Beta	P
	Attention	-0.0332	0.7442	-0.2875	9.95e-09	-0.2155	0.07337
	Executive	-0.1435	0.1448	-0.0297	0.5577	0.0074	0.9498
	Memory	0.0555	0.6008	-0.0441	0.3775	0.0579	0.6077
	Language	0.0029	0.9775	-0.0228	0.6482	-0.0686	0.5818
	Visuospatial	-0.0237	0.8131	-0.0632	0.2172	0.138	0.2632
	Global	-0.0124	0.9055	-0.1134	0.02404	-0.1276	0.2751

## Sheet: Supplementary Table 2
Supplementary Table 2: SNPs associated with decline of attention at P< = 1E-05 in APOE2 carrier group
										Meta-analysis		GEM			MYHAT			MoVIES
SNP	Chromosome	Position	A1	A2	LOC	GENE	Dir	StdErr	MAF	Beta	P	MAF	Beta	P	MAF	Beta	P	MAF	Beta	P
rs77127114	2	102947544	A	T	intronic	IL1RL1	+ + +	0.1608	0.0407	0.8609	8.64e-08	0.04457	0.9637	1.3e-07	0.02	0.5551	0.2461	0.02727	0.09768	0.8742
rs72706424	14	93522585	A	G	intronic	ITPK1	+ + +	0.1366	0.0542	0.708	2.17e-07	0.05233	0.7923	2.26e-06	0.06	0.3968	0.1714	0.05455	0.8339	0.07914
rs11465596	2	102987093	A	C	intronic	IL18R1	+ + +	0.1044	0.1036	0.5261	4.67e-07	0.1008	0.5721	8.64e-06	0.105	0.4376	0.06439	0.1182	0.4031	0.1847
rs3917296	2	102784833	G	A	intronic	IL1R1	+ + +	0.1269	0.0742	0.6355	5.46e-07	0.07752	0.7067	1.36e-06	0.03	0.4444	0.266	0.09091	0.2999	0.4256
rs3752659	2	103001598	G	A	intronic	IL18R1	+ + +	0.1018	0.1085	0.5041	7.42e-07	0.1047	0.5495	1.51e-05	0.115	0.4168	0.05576	0.1182	0.4031	0.1847
rs17639215	2	102953444	A	G	intronic	IL1RL1	+ + +	0.1051	0.1022	0.5189	7.86e-07	0.0969	0.5741	1.04e-05	0.105	0.3903	0.09599	0.1273	0.4238	0.1594
rs79144324	2	102932814	A	G	intronic	IL1RL1	+ + +	0.1062	0.0987	0.5236	8.11e-07	0.09496	0.5801	9.58e-06	0.1	0.4446	0.06165	0.1182	0.3268	0.2896
rs11787153	8	139697286	C	T	intronic	COL22A1	+ + +	0.0739	0.2514	0.3641	8.22e-07	0.2481	0.242	0.009215	0.275	0.5899	5.78e-05	0.2	0.5577	0.02935
rs4541656	5	123971932	A	C	downstream	ZNF608	+ + -	0.0671	0.3422	0.3287	9.84e-07	0.3353	0.2946	0.0003092	0.375	0.5681	0.0001035	0.3091	-0.06109	0.7953
rs80256362	2	103025501	G	A	intergenic	IL18R1,IL18RAP	+ + +	0.1062	0.1026	0.5199	9.87e-07	0.1008	0.5651	1.6e-05	0.105	0.4416	0.06331	0.1091	0.3869	0.2138
rs7560917	2	102910447	A	G	intergenic	IL1RL2,IL1RL1	+ + +	0.1048	0.1026	0.5119	1.03e-06	0.1008	0.5611	1.27e-05	0.1	0.4446	0.06165	0.1182	0.3268	0.2896
rs13405222	2	102981891	C	T	intronic	IL18R1	+ + +	0.1037	0.1059	0.5018	1.3e-06	0.1027	0.5646	1.02e-05	0.11	0.3441	0.1376	0.1182	0.4031	0.1847
rs12882460	14	93517265	T	C	intronic	ITPK1	+ + +	0.1258	0.0643	0.6086	1.32e-06	0.06008	0.7186	5.84e-06	0.075	0.2214	0.3676	0.06364	0.9621	0.02991
rs76565432	2	102927649	G	A	upstream	IL1RL1	+ + +	0.1275	0.0631	0.6152	1.41e-06	0.06589	0.7523	6.83e-07	0.055	0.1244	0.6809	0.05455	0.411	0.3638
rs11465698	2	103054577	C	T	intronic	IL18RAP	+ + +	0.1061	0.1037	0.5075	1.74e-06	0.1008	0.5454	3.21e-05	0.105	0.4416	0.06331	0.1182	0.4031	0.1847
rs10079392	5	123967102	T	C	intergenic	LINC01170,ZNF608	+ + -	0.0674	0.3464	0.3217	1.84e-06	0.3411	0.2846	0.0004835	0.37	0.5826	9.49e-05	0.3273	-0.07954	0.7371
rs79091585	2	102917243	T	C	intergenic	IL1RL2,IL1RL1	+ + +	0.1054	0.1013	0.5004	2.07e-06	0.09884	0.5452	2.54e-05	0.1	0.4446	0.06165	0.1182	0.3268	0.2896
rs6759588	2	103040159	G	A	intronic	IL18RAP	+ + +	0.107	0.1013	0.5016	2.77e-06	0.09884	0.5392	4.48e-05	0.105	0.4416	0.06331	0.1091	0.3869	0.2138
rs7570821	2	103013408	T	C	UTR3	IL18R1	+ + +	0.1314	0.0637	0.6156	2.81e-06	0.06783	0.7356	1.93e-06	0.055	0.1903	0.5329	0.03636	0.3942	0.4657
rs1937855	10	5054208	A	G	intronic	AKR1C2	- - -	0.0761	0.2329	-0.3562	2.84e-06	0.2345	-0.316	0.0006875	0.225	-0.4661	0.002712	0.2455	-0.3576	0.2214
rs12655148	5	123973735	G	C	intronic	ZNF608	+ + -	0.0717	0.3041	0.3349	2.97e-06	0.3004	0.2835	0.001424	0.32	0.5669	0.0001046	0.2818	-0.005189	0.9838
rs4619478	18	584534	T	C	intergenic	CETN1,CLUL1	- - -	0.14	0.0593	-0.6479	3.68e-06	0.05233	-0.749	1.94e-05	0.08	-0.3961	0.126	0.02727	-0.8044	0.2216
rs7253516	19	51106635	C	G	intergenic	LRRC4B,SNAR-F	- - -	0.0645	0.4365	-0.2973	4.03e-06	0.4147	-0.31	7.78e-05	0.495	-0.3159	0.0213	0.4636	-0.1255	0.5854
rs1072276	2	140090842	C	T	intergenic	YY1P2,LRP1B	+ + -	0.0721	0.3121	0.3322	4.1e-06	0.3004	0.3652	2.9e-05	0.335	0.3916	0.01327	0.3545	-0.1225	0.6266
rs533194	20	895418	A	G	intronic	ANGPT4	+ + +	0.0668	0.3977	0.3073	4.22e-06	0.3934	0.321	8.44e-05	0.38	0.2363	0.08505	0.5	0.4141	0.09984
rs4479617	3	22584574	T	C	intergenic	ZNF385D-AS2,UBE2E2-AS1	- - -	0.1065	0.1115	-0.4873	4.75e-06	0.1105	-0.2984	0.02348	0.12	-0.8331	0.0001107	0.09091	-0.9421	0.01642
rs76255660	2	103091028	C	T	intronic	SLC9A4	+ + +	0.1075	0.1005	0.4916	4.81e-06	0.09884	0.5304	6.08e-05	0.095	0.4105	0.09427	0.1182	0.4031	0.1847
rs80277428	2	103080056	A	G	intergenic	IL18RAP,SLC9A4	+ + +	0.1075	0.1003	0.4902	5.07e-06	0.09884	0.5392	4.48e-05	0.1	0.3815	0.1152	0.1091	0.3869	0.2138
rs76985881	8	3874533	G	C	intronic	CSMD1	+ + +	0.1117	0.0891	0.5084	5.37e-06	0.09109	0.4315	0.001246	0.09	0.792	0.0007526	0.05455	0.2406	0.6337
rs79400648	2	102730770	T	C	intronic	IL1R1	+ + +	0.1564	0.0388	0.7067	6.25e-06	0.0407	0.8571	2.53e-06	0.03	0.08655	0.8317	0.03636	0.3942	0.4657
rs114814445	3	32653624	T	C	intergenic	DYNC1LI1,CNOT10	+ + +	0.1231	0.0814	0.5559	6.32e-06	0.08721	0.3833	0.008808	0.07	0.8778	0.001201	0.05455	1.395	0.00483
rs58562161	18	559627	A	G	intergenic	LINC01925,CETN1	+ + +	0.0655	0.4692	0.295	6.8e-06	0.4671	0.2524	0.001974	0.45	0.4565	0.0009142	0.5273	0.1924	0.3422
rs160461	14	59072860	T	C	intergenic	KIAA0586,DACT1	+ + +	0.1915	0.0359	0.8614	6.83e-06	0.02713	0.669	0.006319	0.02	0.9289	0.05302	0.07273	1.361	0.001367
rs7998221	13	97425495	G	T	intronic	HS6ST3	- - -	0.0645	0.4012	-0.29	6.98e-06	0.4031	-0.3366	1.74e-05	0.39	-0.1105	0.4159	0.4182	-0.3975	0.1022
rs34750619	14	93514882	A	G	intronic	ITPK1	+ + +	0.123	0.0689	0.5524	7.04e-06	0.06395	0.6327	4.6e-05	0.08	0.1739	0.4704	0.07273	1.058	0.01076
rs79955229	2	35546138	T	C	intergenic	LINC01320,MIR548AD	- - -	0.0703	0.3045	-0.3154	7.18e-06	0.314	-0.2064	0.01916	0.27	-0.628	6.27e-06	0.3545	-0.06562	0.7972
rs60171894	15	36339497	T	C	intergenic	MIR4510,C15orf41	+ + +	0.0883	0.1496	0.3953	7.61e-06	0.1279	0.3605	0.001809	0.16	0.5326	0.001538	0.2364	0.2298	0.3726
rs12594172	15	36326365	T	C	intergenic	MIR4510,C15orf41	+ + +	0.0927	0.1328	0.4142	7.89e-06	0.1182	0.4174	0.00055	0.14	0.5589	0.001905	0.1909	0.05853	0.8251
rs72706423	14	93522531	A	G	intronic	ITPK1	+ + +	0.164	0.0383	0.7278	9.06e-06	0.03488	0.7436	0.0002742	0.04	0.6226	0.07673	0.05455	0.8339	0.07914
rs74930949	18	563380	T	C	intergenic	LINC01925,CETN1	- - -	0.1318	0.0697	-0.5841	9.38e-06	0.06202	-0.5767	0.0006558	0.09	-0.5177	0.02656	0.03636	-1.077	0.05995

## Sheet: Supplementary Table 3
Supplementary Table 3: SNPs associated with the decline of the executive function in APOE2 carrier group.
SNP	Chromosome	Position	A1	A2	MAF_Meta	Beta_Meta	LOC	GENE	Dir	StdErr	P.value	MAF_GEM	BETA_GEM	P_GEM	MAF_MY	BETA_MY	P_MY	MAF_MO	BETA_Mo	P_MO
rs35871159	7	30781232	T	C	0.3574	0.3328	intergenic	CRHR2,INMT	+ + +	0.0649	2.97e-07	0.3624	0.3684	6.39e-06	0.355	0.2726	0.0384	0.3273	0.2387	0.26
rs13339093	16	78619484	C	T	0.0557	0.6891	intronic	WWOX	+ + +	0.1355	3.65e-07	0.05426	0.6047	0.0004336	0.055	0.773	0.007265	0.06364	0.9505	0.01164
rs16921936	12	19924660	G	T	0.0387	-0.8148	intergenic	AEBP2,LINC02398	- - -	0.1607	3.94e-07	0.0407	-0.7755	0.0001612	0.035	-0.8297	0.01019	0.03636	-0.9993	0.03605
rs4723008	7	30780217	T	C	0.3574	0.3259	intergenic	CRHR2,INMT	+ + +	0.0648	4.97e-07	0.3624	0.3684	6.39e-06	0.355	0.246	0.05939	0.3273	0.2387	0.26
rs11130	16	15818310	G	A	0.4846	-0.3061	UTR3	NDE1	- - -	0.0627	1.04e-06	0.4806	-0.2446	0.001348	0.45	-0.4504	0.001208	0.5909	-0.4261	0.03573
rs2506738	6	104003425	G	A	0.3678	0.311	intergenic	GRIK2,HACE1	+ + +	0.0641	1.22e-06	0.3643	0.347	2.75e-05	0.365	0.2772	0.03164	0.3909	0.1994	0.2646
rs56014425	6	104003915	C	T	0.3678	0.311	intergenic	GRIK2,HACE1	+ + +	0.0641	1.22e-06	0.3643	0.347	2.75e-05	0.365	0.2772	0.03164	0.3909	0.1994	0.2646
rs7571109	2	214115506	T	C	0.2729	-0.3328	intergenic	LINC01953,SPAG16-DT	- - -	0.0692	1.51e-06	0.2597	-0.3721	2e-05	0.27	-0.1644	0.2673	0.3455	-0.421	0.03014
rs75061474	12	23607144	A	G	0.0382	0.7741	intergenic	LOC101928441,SOX5	+ + +	0.1633	2.12e-06	0.03295	0.8238	0.0001212	0.05	0.5938	0.05491	0.03636	0.9572	0.0442
rs12194837	6	159279451	G	A	0.2162	0.3497	upstream	OSTCP1	+ + +	0.0739	2.22e-06	0.2132	0.261	0.006073	0.185	0.6703	2.13e-05	0.2818	0.1882	0.3253
rs1400015	2	214462816	G	T	0.3512	-0.3024	intronic	SPAG16	- - -	0.0641	2.41e-06	0.3353	-0.2782	0.0007257	0.375	-0.2853	0.0291	0.3818	-0.4499	0.012
rs1987409	19	22647287	T	G	0.2572	0.3438	ncRNA_intronic	LOC105376917	+ + +	0.073	2.5e-06	0.2694	0.3186	0.0004296	0.21	0.514	0.001123	0.2818	0.1355	0.5401
rs34082417	13	38757464	C	T	0.0332	0.8874	intergenic	LINC00571,UFM1	+ + +	0.1893	2.77e-06	0.03682	0.998	4.95e-06	0.015	0.7636	0.1584	0.02727	0.1154	0.8496
rs17284411	16	15813633	G	A	0.469	-0.2969	intronic	MYH11,NDE1	- - -	0.0638	3.3e-06	0.4709	-0.2845	0.0002153	0.425	-0.3244	0.02238	0.5636	-0.335	0.1281
rs115969083	4	159729146	T	C	0.0958	0.4883	intronic	FNIP2	+ + +	0.1051	3.41e-06	0.0969	0.4722	0.000409	0.1	0.4926	0.02261	0.08182	0.5649	0.06127
rs148871041	19	2424961	A	G	0.0677	0.5899	intronic	TMPRSS9	+ + +	0.1277	3.85e-06	0.06783	0.5375	0.0006262	0.06	0.6282	0.02566	0.08182	0.8348	0.02919
rs11646134	16	15813211	G	T	0.4946	-0.2897	intronic	MYH11,NDE1	- - -	0.0632	4.59e-06	0.4961	-0.2522	0.0009781	0.455	-0.3974	0.004999	0.5727	-0.3314	0.1077
rs77065867	8	122231466	T	G	0.0392	-0.7703	intergenic	SNTB1,HAS2	- - -	0.1696	5.6e-06	0.03682	-0.9265	1.16e-05	0.05	-0.3847	0.2417	0.01818	-0.7462	0.272
rs140922259	8	122211546	A	G	0.0392	-0.7703	intergenic	SNTB1,HAS2	- - -	0.1696	5.6e-06	0.03682	-0.9265	1.16e-05	0.05	-0.3847	0.2417	0.01818	-0.7462	0.272
rs61077917	18	75336922	A	G	0.1419	0.4005	intergenic	GALR1,LINC01029	+ + +	0.0883	5.68e-06	0.1434	0.4318	0.0001166	0.125	0.08394	0.6504	0.1636	0.7928	0.001517
rs76520959	8	122249597	T	C	0.038	-0.7793	intergenic	SNTB1,HAS2	- - -	0.1725	6.26e-06	0.03488	-0.9483	1.2e-05	0.05	-0.3847	0.2417	0.01818	-0.7462	0.272
rs2075512	16	15813945	C	T	0.4527	-0.2835	intronic	MYH11,NDE1	- - -	0.063	6.88e-06	0.4574	-0.2661	0.0005373	0.405	-0.3239	0.01873	0.5273	-0.3191	0.117
rs17057348	13	38755621	C	T	0.0316	0.8649	intergenic	LINC00571,UFM1	+ + +	0.1937	8.03e-06	0.03488	0.9756	1.41e-05	0.015	0.7636	0.1584	0.02727	0.1154	0.8496
rs2075511	16	15818141	A	C	0.4948	-0.2774	exonic	MYH11	- - -	0.0626	9.27e-06	0.4942	-0.227	0.003138	0.455	-0.4193	0.001891	0.5909	-0.2972	0.1324
rs945020	14	101800124	A	G	0.3461	0.2911	intergenic	LINC02285,LINC00524	+ + +	0.0657	9.33e-06	0.3062	0.2532	0.002929	0.38	0.4191	0.001137	0.4727	0.1869	0.3209
rs76917540	6	125826245	G	A	0.0376	-0.7124	intergenic	HDDC2,LINC02523	- - -	0.1611	9.76e-06	0.03682	-0.4929	0.01528	0.035	-1.35	0.0001258	0.04545	-0.678	0.1167
rs76423421	4	159704327	C	A	0.0958	0.4661	intronic	FNIP2	+ + +	0.1054	9.86e-06	0.0969	0.437	0.0011	0.1	0.4926	0.02261	0.08182	0.5649	0.06127
rs113899620	5	107027036	C	T	0.1353	0.3902	intergenic	EFNA5,FBXL17	+ + +	0.0883	9.9e-06	0.1415	0.3465	0.002414	0.13	0.393	0.03018	0.1182	0.5662	0.01459
rs12618225	2	214406839	A	G	0.3375	-0.2857	intronic	SPAG16	- - -	0.0647	9.93e-06	0.3159	-0.2667	0.001397	0.36	-0.2111	0.1114	0.3909	-0.4891	0.004638

## Sheet: Supplementary Table 4
Supplementary Table 4: SNPs associated with the decline of the memory in APOE2 carrier group.
SNP	Chromosome	Position	A1	A2	MAF_Meta	Beta_Meta	LOC	GENE	Dir	StdErr	P.value	MAF_GEM	BETA_GEM	P_GEM	MAF_MY	BETA_MY	P_MY	MAF_MO	BETA_Mo	P_MO
rs76612167	20	56886666	G	A	0.0331	0.7952	intronic	RAB22A	+ + +	0.1642	1.29e-06	0.02907	0.6564	0.002386	0.035	1.157	0.0003805	0.04545	0.6927	0.1062
rs117029556	20	56915141	C	T	0.0331	0.7952	intronic	RAB22A	+ + +	0.1642	1.29e-06	0.02907	0.6564	0.002386	0.035	1.157	0.0003805	0.04545	0.6927	0.1062
rs147410839	20	56926726	A	G	0.0331	0.7952	intronic	RAB22A	+ + +	0.1642	1.29e-06	0.02907	0.6564	0.002386	0.035	1.157	0.0003805	0.04545	0.6927	0.1062
rs117967399	20	56937645	G	A	0.0331	0.7952	UTR3	RAB22A	+ + +	0.1642	1.29e-06	0.02907	0.6564	0.002386	0.035	1.157	0.0003805	0.04545	0.6927	0.1062
rs3013449	1	214553378	A	G	0.0618	-0.6233	intronic	PTPN14	- - -	0.129	1.37e-06	0.06202	-0.4951	0.003637	0.055	-0.5575	0.02612	0.07273	-1.211	0.0005232
rs10150732	14	66478828	G	C	0.0206	1.1041	intergenic	FUT8,CCDC196	+ + +	0.229	1.43e-06	0.0155	1.043	0.0008091	0.015	1.096	0.03063	0.03636	1.246	0.009182
rs7752692	6	168818393	A	G	0.1186	0.4434	intergenic	DACT2,SMOC2	+ + +	0.0931	1.89e-06	0.126	0.2443	0.03748	0.105	0.8984	2.18e-06	0.1091	0.4783	0.09809
rs2156099	18	70501767	C	T	0.3784	0.2848	UTR3	NETO1	+ + +	0.0599	1.95e-06	0.3837	0.2843	0.0002526	0.36	0.1355	0.2958	0.3818	0.4543	0.001875
rs71651139	1	50651194	A	T	0.0713	0.5508	intronic	ELAVL4	+ + +	0.1164	2.23e-06	0.0562	0.609	0.0001227	0.075	0.06624	0.7709	0.1091	1.025	0.0003013
rs75488665	20	56833475	C	T	0.0342	0.761	ncRNA_intronic	PPP4R1L	+ + +	0.1619	2.6e-06	0.03101	0.6054	0.004073	0.035	1.157	0.0003805	0.04545	0.6927	0.1062
rs829892	12	98861340	C	T	0.4646	0.2903	intergenic	SLC9A7P1,LINC02453	+ + +	0.062	2.81e-06	0.4709	0.2945	7.52e-05	0.395	0.3746	0.0095	0.5455	0.1118	0.561
rs73172391	3	104418842	A	G	0.0519	-0.7199	intergenic	MIR548AB,ALCAM	- - -	0.1545	3.16e-06	0.02326	-0.4862	0.05908	0.05	-0.3487	0.2281	0.08182	-1.242	1.36e-05
rs17282884	3	144319905	C	T	0.4494	0.2692	intergenic	DIPK2A,LNCSRLR	+ + +	0.0578	3.2e-06	0.4477	0.3185	1.62e-05	0.44	0.09935	0.4033	0.4727	0.3297	0.03799
rs35259406	5	65525561	G	A	0.1565	-0.4033	intergenic	LINC02065,LINC02229	- - -	0.0866	3.2e-06	0.1492	-0.4462	7.11e-05	0.165	-0.3587	0.03524	0.1727	-0.2957	0.2149
rs1438807	9	81579911	A	G	0.4305	0.2848	intergenic	PSAT1,LOC101927450	+ + +	0.0612	3.29e-06	0.4341	0.1418	0.08227	0.47	0.2887	0.01703	0.3636	0.7192	7.15e-06
rs7235160	18	70500098	G	A	0.375	0.2755	intronic	NETO1	+ + +	0.0594	3.52e-06	0.3798	0.2826	0.0002326	0.355	0.09603	0.4574	0.3818	0.4543	0.001875
rs41275660	20	56796386	C	A	0.0351	0.7091	intronic	ANKRD60	+ + +	0.1538	4.02e-06	0.03295	0.5917	0.00231	0.04	0.9334	0.002626	0.03636	0.8618	0.06246
rs9831237	3	24879598	C	G	0.0694	0.5325	intronic	RARB	+ + +	0.1158	4.23e-06	0.07171	0.3697	0.008745	0.065	0.9143	0.0002107	0.06364	0.7674	0.04985
rs2996558	1	246974187	C	T	0.3101	0.3074	intergenic	LINC01341,AHCTF1	+ + +	0.0669	4.35e-06	0.2946	0.293	0.0005629	0.355	0.2446	0.08561	0.3091	0.4582	0.01023
rs11919003	3	193592707	C	T	0.238	-0.3311	intergenic	LINC02038,LINC02026	- - -	0.0721	4.36e-06	0.2481	-0.2712	0.003165	0.195	-0.327	0.03753	0.2545	-0.5546	0.002565
rs7163659	15	100814641	G	T	0.4452	-0.2844	intronic	ADAMTS17	- - -	0.062	4.51e-06	0.4419	-0.2378	0.002162	0.43	-0.3929	0.001503	0.5091	-0.304	0.1351
rs6671004	1	246972086	A	T	0.3028	0.3051	intergenic	LINC01341,AHCTF1	+ + +	0.0666	4.56e-06	0.2868	0.2787	0.0009993	0.35	0.2602	0.06572	0.3	0.4753	0.006949
rs1536219	6	67298179	T	A	0.4587	-0.2673	intergenic	SLC25A51P1,LOC102723883	- - -	0.0585	4.94e-06	0.4632	-0.2458	0.001447	0.47	-0.2818	0.008888	0.4091	-0.3347	0.05254
rs9426273	1	246972266	T	C	0.3079	0.3044	intergenic	LINC01341,AHCTF1	+ + +	0.0668	5.21e-06	0.2926	0.283	0.0008604	0.35	0.2602	0.06572	0.3091	0.4582	0.01023
rs17833272	16	86264048	C	T	0.0348	-0.7776	ncRNA_intronic	LINC01081	- - -	0.1707	5.24e-06	0.03101	-0.8744	8.24e-05	0.045	-0.7512	0.01168	0.01818	-0.01302	0.9845
rs2575191	3	144279228	A	G	0.4535	-0.2691	intergenic	DIPK2A,LNCSRLR	- - -	0.0591	5.26e-06	0.4574	-0.3106	3.65e-05	0.46	-0.1149	0.3559	0.4273	-0.323	0.0408
rs249841	12	98871743	A	G	0.4761	-0.2766	intergenic	SLC9A7P1,LINC02453	- - -	0.061	5.75e-06	0.4729	-0.3162	2.17e-05	0.54	-0.2134	0.1226	0.3909	-0.1501	0.3986
rs7615624	3	24879239	G	A	0.0735	0.5152	intronic	RARB	+ + +	0.1136	5.79e-06	0.07752	0.3532	0.01003	0.065	0.9143	0.0002107	0.06364	0.7674	0.04985
rs8131574	21	21435280	C	A	0.1014	0.4469	intergenic	LINC01683,LINC02573	+ - +	0.0986	5.87e-06	0.08915	0.5659	1.55e-05	0.1	-0.0553	0.7976	0.1364	0.6046	0.006685
rs12759726	1	116215794	T	C	0.2696	0.31	intronic	VANGL1	+ + +	0.0687	6.36e-06	0.2713	0.2935	0.0006175	0.25	0.2508	0.07559	0.3	0.5256	0.01248
rs6440259	3	144286614	C	T	0.4741	0.2639	intergenic	DIPK2A,LNCSRLR	+ + +	0.0585	6.42e-06	0.4729	0.3085	3.59e-05	0.46	0.09799	0.4249	0.5	0.3237	0.03737
rs10222366	3	104746357	A	G	0.2192	0.3128	intergenic	MIR548AB,ALCAM	+ + -	0.0695	6.72e-06	0.2364	0.352	3.04e-05	0.175	0.369	0.01634	0.1909	-0.07802	0.7246
rs35019994	5	65507202	T	C	0.1565	-0.3905	intergenic	LINC02065,LINC02229	- - -	0.0867	6.72e-06	0.1492	-0.4253	0.0001562	0.165	-0.3587	0.03524	0.1727	-0.2957	0.2149
rs7619980	3	104747184	A	G	0.2192	0.3128	intergenic	MIR548AB,ALCAM	+ + -	0.0695	6.72e-06	0.2364	0.352	3.04e-05	0.175	0.369	0.01634	0.1909	-0.07802	0.7246
rs666400	7	54674237	C	A	0.1282	0.3845	intergenic	VSTM2A-OT1,SEC61G	+ + +	0.0855	6.88e-06	0.124	0.2909	0.009585	0.145	0.4472	0.009818	0.1182	0.6114	0.004631
rs147350756	3	104515164	T	C	0.0483	-0.7457	intergenic	MIR548AB,ALCAM	- - -	0.1661	7.15e-06	0.02132	-0.5001	0.06153	0.03	-0.181	0.6233	0.08182	-1.242	1.36e-05
rs11636366	15	100811863	G	A	0.4357	-0.2837	intronic	ADAMTS17	- - -	0.0632	7.22e-06	0.4322	-0.2432	0.001871	0.415	-0.3861	0.003055	0.5091	-0.304	0.1351
rs73915840	20	56920006	C	T	0.0342	0.7261	intronic	RAB22A	+ + +	0.1623	7.66e-06	0.03101	0.5453	0.00984	0.035	1.157	0.0003805	0.04545	0.6927	0.1062
rs7261076	20	56939628	A	G	0.0342	0.7261	UTR3	RAB22A	+ + +	0.1623	7.66e-06	0.03101	0.5453	0.00984	0.035	1.157	0.0003805	0.04545	0.6927	0.1062
rs60970897	20	56927882	G	C	0.0342	0.7261	intronic	RAB22A	+ + +	0.1623	7.66e-06	0.03101	0.5453	0.00984	0.035	1.157	0.0003805	0.04545	0.6927	0.1062
rs952149	8	20091363	C	T	0.3837	0.2729	intergenic	ATP6V1B2,LZTS1	+ + -	0.0612	8.13e-06	0.3992	0.2999	7.19e-05	0.32	0.3569	0.005455	0.4273	-0.1053	0.5894
rs7645442	3	24878349	T	C	0.0721	0.5102	intronic	RARB	+ + +	0.1144	8.23e-06	0.07558	0.3426	0.01333	0.065	0.9143	0.0002107	0.06364	0.7674	0.04985
rs12524372	6	168857930	T	C	0.1177	0.4236	intronic	SMOC2	+ + +	0.0951	8.42e-06	0.124	0.2533	0.03519	0.11	0.8386	9.57e-06	0.1	0.3503	0.2447
rs3890078	6	168820309	G	A	0.1101	0.4315	intergenic	DACT2,SMOC2	+ + +	0.097	8.74e-06	0.1163	0.2198	0.07386	0.1	0.8589	1.01e-05	0.1	0.5728	0.05598
rs79473558	8	121190184	A	G	0.0475	-0.6556	intronic	COL14A1	- - -	0.1476	8.9e-06	0.05233	-0.6086	0.0005424	0.035	-0.8034	0.01854	0.03636	-0.7125	0.135
rs1151556	3	144352296	G	A	0.4092	0.2684	intergenic	DIPK2A,LNCSRLR	+ + +	0.0605	9.22e-06	0.3992	0.2418	0.001549	0.42	0.2045	0.1099	0.4364	0.4834	0.003783
rs7498058	15	100810883	G	T	0.3838	-0.2809	intronic	ADAMTS17	- - -	0.0634	9.37e-06	0.3837	-0.2656	0.0008475	0.36	-0.3526	0.006252	0.4364	-0.2113	0.2685
rs61852556	1	246970258	C	T	0.3151	0.291	intergenic	LINC01341,AHCTF1	+ + +	0.0658	9.85e-06	0.3043	0.2624	0.001739	0.355	0.2462	0.07509	0.3	0.4753	0.006949

## Sheet: Supplementary Table 5
Supplementary Table 5: SNPs associated with the decline of the language in APOE2 carrier group.
									Meta-analysis			GEM			MYHAT			MoVIES
SNP	Chromosome	Position	A1	A2	LOC	GENE	Dir	StdErr	MAF	Beta	P	MAF	Beta	P	MAF	Beta	P	MAF	Beta	P
rs116191836	5	113232296	T	C	intergenic	YTHDC2,KCNN2	+ + -	0.2595	0.0173	1.409	5.66e-08	0.01938	1.521	4.18e-07	0.01	1.551	0.0201	0.009091	-0.3272	0.7465
rs72802271	5	151405073	T	C	ncRNA_intronic	LINC01933	- - -	0.1778	0.0371	-0.9263	1.88e-07	0.03488	-1.117	1.07e-06	0.045	-0.561	0.09241	0.02727	-0.7381	0.2229
rs41267339	1	38265653	C	T	exonic	MANEAL	+ + +	0.19	0.0291	0.9632	4e-07	0.02907	0.954	4.91e-05	0.025	1.348	0.001646	0.03636	0.3563	0.5078
rs151302385	5	151428546	C	T	ncRNA_intronic	LINC01933	- - -	0.1754	0.0383	-0.8878	4.14e-07	0.03682	-1.049	2.74e-06	0.045	-0.561	0.09241	0.02727	-0.7381	0.2229
rs62036787	16	82829216	T	C	ncRNA_intronic	LOC101928446	+ + +	0.096	0.1292	0.4817	5.24e-07	0.1298	0.3325	0.007809	0.135	0.8044	5.46e-06	0.1	0.27	0.4271
rs16958685	16	82829727	G	C	ncRNA_intronic	LOC101928446	+ + +	0.096	0.1292	0.4817	5.24e-07	0.1298	0.3325	0.007809	0.135	0.8044	5.46e-06	0.1	0.27	0.4271
rs73193550	8	10158769	G	C	intronic	MSRA	+ + +	0.1818	0.0396	0.8729	1.58e-06	0.04457	0.9012	1.29e-05	0.02	0.6814	0.1669	0.01818	0.9273	0.2001
rs6972885	7	8181286	C	T	intronic	ICA1	+ + +	0.091	0.1716	0.4355	1.7e-06	0.155	0.3596	0.003203	0.165	0.6317	0.0005218	0.2364	0.3837	0.07966
rs35338938	7	8179274	A	C	intronic	ICA1	+ + +	0.0917	0.1681	0.4348	2.1e-06	0.1531	0.3406	0.005582	0.155	0.6708	0.0002766	0.2364	0.3837	0.07966
rs111700641	7	8302000	T	C	ncRNA_exonic	LOC100505938	- - -	0.1061	0.1086	-0.502	2.21e-06	0.1105	-0.5315	6.15e-05	0.095	-0.4402	0.06923	0.1182	-0.4514	0.09904
rs11772202	7	8183349	G	T	intronic	ICA1	+ + +	0.0911	0.1714	0.4253	3.07e-06	0.157	0.3613	0.002915	0.16	0.5963	0.001222	0.2364	0.3837	0.07966
rs10486026	7	114080435	G	A	intronic	FOXP2	- - -	0.0811	0.2294	-0.3778	3.16e-06	0.2229	-0.4389	2.21e-05	0.25	-0.3143	0.05006	0.2182	-0.1678	0.4912
rs74863463	7	26893364	T	C	intronic	SKAP2	- - -	0.1235	0.0739	-0.5743	3.3e-06	0.07946	-0.6287	2.56e-05	0.065	-0.494	0.05683	0.04545	-0.2663	0.5753
rs114089824	1	38266913	C	G	UTR3	MANEAL	+ + +	0.1845	0.0319	0.8533	3.77e-06	0.03101	0.8387	0.0002571	0.025	1.348	0.001646	0.04545	0.2521	0.5979
rs10027118	4	45181744	A	G	intergenic	GNPDA2,GABRG1	- - -	0.1106	0.1055	-0.5103	3.97e-06	0.1163	-0.5388	3.33e-05	0.08	-0.4802	0.05271	0.04545	-0.1996	0.6832
rs7043296	9	20747070	A	G	intronic	FOCAD	- - -	0.0884	0.1797	-0.4045	4.71e-06	0.1802	-0.4714	1.97e-05	0.19	-0.3279	0.06332	0.1455	-0.114	0.7001
rs1475659	9	20734868	C	T	intronic	FOCAD	- - -	0.0884	0.1797	-0.4045	4.71e-06	0.1802	-0.4714	1.97e-05	0.19	-0.3279	0.06332	0.1455	-0.114	0.7001
rs72800291	5	151153547	A	G	intronic	G3BP1	- - -	0.1398	0.0604	-0.6394	4.78e-06	0.06202	-0.7521	2.21e-05	0.055	-0.4736	0.0861	0.06364	-0.3417	0.4328
rs2039394	9	20736589	C	T	intronic	FOCAD	- - -	0.0882	0.181	-0.4019	5.15e-06	0.1802	-0.4714	1.97e-05	0.195	-0.3191	0.06787	0.1455	-0.114	0.7001
rs2478432	10	122225978	G	A	intronic	PLPP4	+ + +	0.0923	0.1452	0.4193	5.57e-06	0.1434	0.4194	0.0003545	0.16	0.4571	0.00792	0.1	0.2628	0.4382
rs32612	5	83343143	G	C	intronic	EDIL3	- - -	0.0655	0.494	-0.2934	7.44e-06	0.4864	-0.3066	0.0001716	0.525	-0.1155	0.3916	0.4727	-0.6078	0.003342
rs1391639	11	5773163	C	G	intergenic	OR56B1,OR52N4	+ + +	0.167	0.0448	0.7464	7.88e-06	0.04264	0.619	0.003377	0.035	0.6212	0.104	0.06364	1.351	0.001141
rs1383743	11	38669677	G	A	upstream	LINC01493	+ + -	0.0679	0.4238	0.3035	7.94e-06	0.4205	0.3391	4.55e-05	0.445	0.3692	0.01267	0.4	-0.09774	0.6488
rs4977751	9	20817711	A	G	intronic	FOCAD	- - -	0.0951	0.1558	-0.4227	8.85e-06	0.1453	-0.483	9.92e-05	0.185	-0.406	0.01965	0.1273	-0.07813	0.8004
rs208114	11	31134394	G	A	intronic	DCDC1	+ + +	0.1712	0.0441	0.7579	9.52e-06	0.04264	0.6096	0.004009	0.05	1.092	0.0005145	0.009091	0.4993	0.6385
rs4921948	8	18520840	C	G	intronic	PSD3	+ + +	0.1824	0.0344	0.8073	9.56e-06	0.02907	0.8491	0.001188	0.045	0.9557	0.001156	0.01818	0.02636	0.9622
rs603595	11	31226476	T	C	intronic	DCDC1	+ + +	0.176	0.0417	0.7785	9.68e-06	0.03876	0.6286	0.004454	0.05	1.092	0.0005145	0.009091	0.4993	0.6385
rs6970637	7	8177934	G	C	intronic	ICA1	+ + +	0.0923	0.1626	0.4077	9.91e-06	0.1492	0.3199	0.0092	0.15	0.6205	0.0008158	0.2273	0.3759	0.0917

## Sheet: Supplementary Table 6
Supplementary Table 6: SNPs asssociated with the decline of the visuospatial function in APOE2 carrier group at P<= 1E-05
									Meta-analysis			GEM			MYHAT			MoVIES
SNP	Chromosome	Position	A1	A2	LOC	GENE	Direction	StdErr	MAF	Beta	P	MAF	Beta	P	MAF	Beta	P	MAF	Beta	P
rs10849223	12	5384521	C	T	intergenic	LINC02443,NTF3	+ + +	0.0991	0.1358	0.5079	2.98e-07	0.1415	0.4994	5.9e-05	0.105	0.7275	0.001146	0.1545	0.229	0.3806
rs12319445	12	92357858	G	A	intergenic	DCN,LINC01619	- - -	0.2239	0.0236	-1.1431	3.3e-07	0.01938	-1.213	0.0001935	0.03	-1.177	0.001057	0.01818	-0.703	0.3025
rs11106375	12	92368734	G	A	intergenic	DCN,LINC01619	- - -	0.2239	0.0236	-1.1431	3.3e-07	0.01938	-1.213	0.0001935	0.03	-1.177	0.001057	0.01818	-0.703	0.3025
rs3892620	12	92354085	C	A	intergenic	DCN,LINC01619	- - -	0.2239	0.0236	-1.1431	3.3e-07	0.01938	-1.213	0.0001935	0.03	-1.177	0.001057	0.01818	-0.703	0.3025
rs61935003	12	92368524	G	A	intergenic	DCN,LINC01619	- - -	0.227	0.0228	-1.1318	6.19e-07	0.01744	-1.193	0.0003622	0.03	-1.177	0.001057	0.01818	-0.703	0.3025
rs1893835	18	45717664	G	A	intronic	ZBTB7C	+ + +	0.0659	0.4166	0.3217	1.04e-06	0.4109	0.3908	5.37e-06	0.405	0.1786	0.1694	0.4636	0.2853	0.113
rs58019625	7	150728894	C	G	intronic	ABCB8	- - -	0.1318	0.0651	-0.6424	1.11e-06	0.07171	-0.7383	2.44e-05	0.06	-0.5227	0.02113	0.03636	-0.443	0.3683
rs56068616	2	29264135	C	T	intronic	TOGARAM2	- - -	0.0652	0.4218	-0.3174	1.14e-06	0.4128	-0.2645	0.001658	0.44	-0.3218	0.01346	0.4273	-0.5469	0.003126
rs62099607	18	77502075	C	T	intronic	CTDP1	- - -	0.0686	0.3693	-0.3295	1.56e-06	0.3779	-0.3318	0.0002111	0.33	-0.3144	0.01929	0.4091	-0.3493	0.06339
rs76225344	7	150733115	A	G	intronic	ABCB8	- - -	0.1338	0.0627	-0.6419	1.6e-06	0.06783	-0.7424	3.46e-05	0.06	-0.5227	0.02113	0.03636	-0.443	0.3683
rs62001897	7	150747650	T	G	exonic	ASIC3	- - -	0.1347	0.0616	-0.6423	1.85e-06	0.06589	-0.7456	3.97e-05	0.06	-0.5227	0.02113	0.03636	-0.443	0.3683
rs61928285	12	92329091	T	G	intergenic	DCN,LINC01619	- - -	0.2169	0.0259	-1.0243	2.32e-06	0.01938	-1.23	0.0001149	0.035	-0.8742	0.009491	0.01818	-0.703	0.3025
rs41282730	7	150732630	A	G	intronic	ABCB8	- - -	0.1302	0.0667	-0.6149	2.33e-06	0.07364	-0.7254	2.79e-05	0.06	-0.5227	0.02113	0.04545	-0.221	0.6236
rs79292147	7	150732175	T	C	intronic	ABCB8	- - -	0.1302	0.0667	-0.6149	2.33e-06	0.07364	-0.7254	2.79e-05	0.06	-0.5227	0.02113	0.04545	-0.221	0.6236
rs148106117	16	15922864	G	A	intronic	MYH11	+ + -	0.214	0.0279	0.9991	3.02e-06	0.03101	0.9824	3.76e-05	0.015	1.63	0.007759	0.009091	-0.328	0.7313
rs73000424	19	12103906	A	G	ncRNA_intronic	ZNF433-AS1	- - -	0.1276	0.0865	-0.5908	3.68e-06	0.09496	-0.5584	0.0001808	0.035	-0.5991	0.1227	0.08182	-0.7489	0.0277
rs72772026	16	15836364	T	C	intronic	MYH11	+ + +	0.231	0.0212	1.066	3.92e-06	0.01938	1.219	0.0001216	0.025	1.054	0.008046	0.01818	0.3599	0.6026
rs1231603	11	29471921	G	C	intergenic	MIR8068,LINC02546	+ + +	0.0935	0.1404	0.4306	4.1e-06	0.1434	0.4814	6.39e-05	0.135	0.2678	0.1657	0.1364	0.4777	0.05121
rs74293212	6	24127260	A	G	intronic	NRSN1	+ + +	0.0806	0.2303	0.3713	4.11e-06	0.2035	0.3918	0.0001958	0.29	0.3332	0.02774	0.2182	0.3614	0.1332
rs11594465	10	88071220	T	C	intronic	GRID1	- - -	0.1619	0.0466	-0.7375	5.26e-06	0.05233	-0.7327	0.0002601	0.035	-0.3806	0.2808	0.03636	-1.348	0.004111
rs117117826	3	115040253	G	A	intergenic	ZBTB20,GAP43	+ + +	0.2481	0.0224	1.1288	5.37e-06	0.01357	1.047	0.00575	0.03	1.255	0.002399	0.02727	1.064	0.06314
rs74889744	3	114937052	C	T	intergenic	ZBTB20,GAP43	+ + +	0.2481	0.0224	1.1288	5.37e-06	0.01357	1.047	0.00575	0.03	1.255	0.002399	0.02727	1.064	0.06314
rs7254564	19	12169180	C	T	intergenic	ZNF878,ZNF844	- - -	0.125	0.0898	-0.5678	5.59e-06	0.1008	-0.4919	0.0008119	0.035	-0.8048	0.02342	0.08182	-0.7489	0.0277
rs67100770	19	12173577	C	T	intergenic	ZNF878,ZNF844	- - -	0.1264	0.0867	-0.5717	6.05e-06	0.0969	-0.495	0.0008894	0.035	-0.8048	0.02342	0.08182	-0.7489	0.0277
rs113433154	19	12167742	T	G	intergenic	ZNF878,ZNF844	- - -	0.1264	0.0867	-0.5717	6.05e-06	0.0969	-0.495	0.0008894	0.035	-0.8048	0.02342	0.08182	-0.7489	0.0277
rs111966404	10	88031161	A	G	intronic	GRID1	- - -	0.1622	0.0469	-0.7338	6.09e-06	0.05233	-0.7327	0.0002601	0.04	-0.3905	0.2407	0.02727	-1.568	0.003507
rs921100	2	29270889	C	T	intronic	TOGARAM2	- - -	0.0655	0.4195	-0.2954	6.4e-06	0.4089	-0.2325	0.005934	0.44	-0.3095	0.01699	0.4273	-0.5469	0.003126
rs62388146	6	7624482	C	T	intergenic	SNRNP48,BMP6	- - -	0.2292	0.0246	-1.0331	6.58e-06	0.02519	-0.9301	0.001272	0.02	-0.6981	0.1888	0.02727	-1.757	0.002051
rs2727811	7	36636449	T	C	intronic	AOAH	- - -	0.0677	0.3893	-0.3049	6.67e-06	0.405	-0.3387	7.23e-05	0.36	-0.2827	0.03894	0.3636	-0.1568	0.443
rs12632198	3	179641429	T	G	intronic	PEX5L	+ + +	0.068	0.4175	0.3061	6.83e-06	0.4419	0.3849	9.35e-06	0.38	0.1747	0.1802	0.3636	0.1626	0.4581
rs3951016	6	118559658	A	T	intronic	SLC35F1	- - -	0.0664	0.4788	-0.2984	6.99e-06	0.4671	-0.2345	0.007316	0.545	-0.3867	0.002812	0.4	-0.3846	0.0299
rs7963910	12	92327698	T	A	intergenic	DCN,LINC01619	- - +	0.1924	0.0301	-0.8645	7.01e-06	0.02907	-0.9846	7.01e-05	0.035	-0.8602	0.0142	0.01818	0.1052	0.8805
rs7707512	5	171103179	G	A	intergenic	FGF18,SMIM23	- - -	0.0786	0.2266	-0.3519	7.55e-06	0.2132	-0.4932	8.97e-06	0.265	-0.2454	0.06891	0.1818	-0.09708	0.6409
rs882633	2	29280745	A	G	UTR3	TOGARAM2	+ + +	0.0662	0.3876	0.2963	7.71e-06	0.3915	0.2587	0.002264	0.385	0.2096	0.101	0.3727	0.7062	0.0006732
rs4975648	5	1468287	A	C	intronic	LPCAT1	- - -	0.0683	0.4564	-0.3054	7.81e-06	0.436	-0.2328	0.01184	0.485	-0.472	0.0002496	0.4727	-0.2346	0.1823
rs79135032	3	114951634	A	G	intergenic	ZBTB20,GAP43	+ + +	0.2138	0.027	0.9551	7.93e-06	0.01744	0.7572	0.02681	0.035	1.087	0.0007482	0.02727	1.064	0.06314
rs117902609	17	52714872	A	C	intergenic	KIF2B,TOM1L1	+ + +	0.1895	0.0295	0.8429	8.67e-06	0.02713	0.7557	0.002824	0.03	0.786	0.03412	0.03636	1.221	0.009959
rs137892447	12	94811936	A	G	intronic	CEP83	- - -	0.1991	0.0316	-0.8842	8.92e-06	0.02326	-0.7183	0.01423	0.04	-0.8758	0.01087	0.03636	-1.297	0.00579
rs147686907	6	83502171	G	T	intergenic	TPBG,UBE3D	- - -	0.2701	0.0171	-1.1994	8.98e-06	0.01357	-0.885	0.02008	0.01	-0.9752	0.1163	0.02727	-1.855	0.0003557
rs12703632	7	144658268	C	T	intergenic	TPK1,CNTNAP2	+ + +	0.1093	0.1106	0.4834	9.69e-06	0.1105	0.4938	0.0004101	0.07	0.7067	0.004836	0.1545	0.2074	0.4156
rs142348369	7	67315358	A	T	intergenic	LINC01372,LOC102723427	- - -	0.1636	0.0405	-0.7233	9.86e-06	0.03682	-0.4992	0.02	0.035	-0.492	0.1862	0.05455	-1.501	5.96e-05
rs7563576	2	29272298	T	C	intronic	TOGARAM2	- - -	0.0654	0.4184	-0.2891	9.91e-06	0.407	-0.2222	0.008428	0.44	-0.3095	0.01699	0.4273	-0.5469	0.003126

## Sheet: Supplementary Table 7
Supplementary Table 7: SNPs associated with the decline of global cognitive function at P<=1E-05 in APOE2 carrier group.
									Meta-analysis			GEM			MYHAT			MoVIES
SNP	Chromosome	Position	A1	A2	LOC	GENE	Dir	StdErr	MAF	Beta	P	MAF	Beta	P	MAF	Beta	P	MAF	Beta	P
rs75168743	14	44488668	C	T	intergenic	NONE,FSCB	+ + +	0.1212	0.0694	0.6343	1.65e-07	0.06977	0.6062	0.0001277	0.075	0.7332	0.0008767	0.04545	0.4615	0.2785
rs7998149	13	79077882	G	A	ncRNA_intronic	OBI1-AS1	- - -	0.0654	0.4785	-0.3412	1.85e-07	0.4748	-0.3086	0.0002716	0.49	-0.45	0.0005487	0.4727	-0.2708	0.1483
rs11619235	13	79079018	A	G	ncRNA_intronic	OBI1-AS1	- - -	0.0649	0.4798	-0.3367	2.11e-07	0.4806	-0.2967	0.0003959	0.485	-0.4707	0.0002475	0.4636	-0.2379	0.2154
rs7327545	13	79076708	A	G	ncRNA_intronic	OBI1-AS1	- - -	0.065	0.4735	-0.33	3.89e-07	0.4729	-0.2766	0.001012	0.475	-0.4553	0.000324	0.4727	-0.3125	0.1111
rs12641677	4	182290596	G	A	intergenic	LINC02500,TEMN3-AS1	- - -	0.1035	0.1022	-0.5236	4.25e-07	0.1008	-0.5084	8.34e-05	0.08	-0.4012	0.09176	0.1364	-0.7469	0.007156
rs9544837	13	79105039	G	A	ncRNA_intronic	OBI1-AS1	- - -	0.065	0.4726	-0.3256	5.51e-07	0.4709	-0.2719	0.001275	0.48	-0.4797	0.0001571	0.4636	-0.2379	0.2154
rs7992867	13	79114254	T	C	ncRNA_intronic	OBI1-AS1	- - -	0.0647	0.4702	-0.3241	5.53e-07	0.4671	-0.2702	0.001257	0.48	-0.4797	0.0001571	0.4636	-0.2379	0.2154
rs6563047	13	79075979	G	C	ncRNA_intronic	OBI1-AS1	- - -	0.0659	0.4785	-0.3178	1.43e-06	0.4767	-0.2724	0.00132	0.485	-0.4252	0.001061	0.4727	-0.3125	0.1111
rs7657701	4	182292032	G	A	intergenic	LINC02500,TEMN3-AS1	- - -	0.1215	0.0715	-0.5843	1.5e-06	0.07364	-0.5817	7.77e-05	0.04	-0.5364	0.09512	0.09091	-0.6404	0.04153
rs76465706	4	182293232	C	A	intergenic	LINC02500,TEMN3-AS1	- - -	0.1215	0.0715	-0.5843	1.5e-06	0.07364	-0.5817	7.77e-05	0.04	-0.5364	0.09512	0.09091	-0.6404	0.04153
rs118158622	14	76478129	T	G	intronic	IFT43	+ + +	0.1982	0.0261	0.9447	1.88e-06	0.02907	0.8894	0.0002273	0.02	1.336	0.002174	0.01818	0.4609	0.4783
rs12433536	14	21777712	A	G	intronic	RPGRIP1	+ + +	0.0721	0.2472	0.3434	1.9e-06	0.2287	0.3753	8.53e-05	0.29	0.2428	0.08453	0.2455	0.3929	0.03766
rs9860320	3	24564739	G	T	intergenic	THRB-AS1,RARB	- - -	0.0637	0.4555	-0.3025	2.08e-06	0.4535	-0.2756	0.001339	0.46	-0.2765	0.01998	0.4545	-0.4565	0.007801
rs35259406	5	65525561	G	A	intergenic	LINC02065,LINC02229	- - -	0.0891	0.1568	-0.4211	2.32e-06	0.1492	-0.4959	2.81e-05	0.165	-0.3587	0.03524	0.1727	-0.2248	0.3497
rs113186054	14	21772457	G	A	intronic	RPGRIP1	+ + +	0.0721	0.2509	0.3358	3.22e-06	0.2326	0.3596	0.0001667	0.295	0.2494	0.07609	0.2455	0.3929	0.03766
rs4468516	14	21781343	G	T	intronic	RPGRIP1	+ + +	0.0717	0.2493	0.3305	4.01e-06	0.2326	0.353	0.0001867	0.29	0.2428	0.08453	0.2455	0.3929	0.03766
rs77527314	4	182295042	G	T	intergenic	LINC02500,TEMN3-AS1	- - -	0.1182	0.0742	-0.5435	4.25e-06	0.07558	-0.559	0.000129	0.055	-0.4045	0.1476	0.09091	-0.6404	0.04153
rs72678688	14	21791948	A	G	intronic	RPGRIP1	+ + +	0.0711	0.2647	0.326	4.5e-06	0.2422	0.3398	0.0003019	0.325	0.2587	0.06017	0.2455	0.3929	0.03766
rs62266234	3	116744077	T	G	intergenic	LINC00901,LINC02024	- - -	0.0817	0.1628	-0.3745	4.58e-06	0.1609	-0.4205	6.15e-05	0.155	-0.08246	0.6339	0.1818	-0.5999	0.005303
rs11847385	14	21783977	G	A	intronic	RPGRIP1	+ + +	0.0712	0.2503	0.3263	4.6e-06	0.2345	0.3455	0.0002167	0.29	0.2428	0.08453	0.2455	0.3929	0.03766
rs7994674	13	76877160	T	A	intergenic	LINC00561,KCTD12	- - -	0.0715	0.228	-0.3273	4.76e-06	0.2132	-0.3921	4.38e-05	0.235	-0.329	0.01598	0.2727	-0.07021	0.7057
rs187634025	3	175089218	A	G	intronic	NAALADL2	- - -	0.165	0.0393	-0.7544	4.83e-06	0.03295	-0.7314	0.001367	0.05	-0.761	0.006792	0.03636	-0.8404	0.08612
rs2845348	22	17220001	C	T	intergenic	ANKRD62P1-PARP4P3,LINC01665	- - -	0.0604	0.4927	-0.2755	5.02e-06	0.4922	-0.2878	0.0002413	0.495	-0.1847	0.122	0.4909	-0.3894	0.02009
rs16969752	16	66139945	C	A	intergenic	LINC00922,CDH5	+ + +	0.1266	0.0636	0.5765	5.25e-06	0.06202	0.4214	0.0137	0.075	0.8691	0.0001098	0.03636	0.4621	0.2322
rs7129955	11	2566211	T	A	intronic	KCNQ1	+ + +	0.0634	0.3451	0.2872	5.84e-06	0.3527	0.2903	0.0003135	0.31	0.3075	0.01515	0.3818	0.2229	0.2439
rs10085928	8	121249711	T	A	intronic	COL14A1	- - -	0.1519	0.0461	-0.6849	6.54e-06	0.04845	-0.6262	0.001138	0.04	-0.7209	0.02449	0.04545	-0.9011	0.03196
rs56223862	6	110936252	C	A	intronic	CDK19	+ + +	0.1832	0.0308	0.8238	6.87e-06	0.02713	1.005	5.07e-05	0.035	0.791	0.02085	0.03636	0.1936	0.6838
rs78052799	5	149964872	G	A	intergenic	NDST1,SYNPO	+ + +	0.2198	0.0206	0.9842	7.53e-06	0.02132	0.7389	0.009237	0.02	1.292	0.002845	0.01818	1.522	0.01635
rs6844028	4	29600557	A	G	intergenic	LINC02472,PCDH7	- - -	0.1142	0.0756	-0.5102	7.87e-06	0.06783	-0.507	0.001581	0.085	-0.5745	0.004532	0.08182	-0.3879	0.18
rs77370481	12	11257845	T	C	ncRNA_intronic	PRH1-PRR4	+ + +	0.1976	0.0234	0.8818	8.1e-06	0.02519	0.7931	0.0009513	0.02	1.005	0.02045	0.01818	1.253	0.05209
rs35019994	5	65507202	T	C	intergenic	LINC02065,LINC02229	- - -	0.0894	0.1568	-0.399	8.1e-06	0.1492	-0.459	0.0001098	0.165	-0.3587	0.03524	0.1727	-0.2248	0.3497
rs7000232	8	38714421	A	G	intergenic	TACC1,PLEKHA2	- - -	0.0639	0.3489	-0.2843	8.74e-06	0.3488	-0.2226	0.00743	0.335	-0.43	0.0005103	0.3818	-0.2544	0.1703
rs74327696	4	182299665	A	T	intergenic	LINC02500,TEMN3-AS1	- - -	0.1212	0.0729	-0.5386	8.77e-06	0.07558	-0.5169	0.0004094	0.04	-0.5364	0.09512	0.09091	-0.6404	0.04153
rs28367075	4	22051181	A	G	intergenic	KCNIP4,LOC100505912	+ + +	0.2153	0.0237	0.9546	9.23e-06	0.02519	1.09	2.43e-05	0.01	1.025	0.09692	0.02727	0.2806	0.6036
rs2749083	6	106836299	A	C	intronic	CRYBG1	+ + -	0.0978	0.1249	0.4333	9.45e-06	0.1143	0.445	0.0006056	0.125	0.6815	0.0005494	0.1636	-0.006753	0.9778
rs17057348	13	38755621	C	T	intergenic	LINC00571,UFM1	+ + +	0.1949	0.0309	0.8624	9.7e-06	0.03488	0.7502	0.001161	0.015	1.227	0.01417	0.02727	1.082	0.06044

## Sheet: Supplementary Table 8
Supplementary Table 8: SNPs associated with the decline of attention in the APOE 3/ 3 homozygous group at the suggestive threshold of P<1E-05
SNP	Chromosome	Position	A1	A2	LOC	GENE	Dir	StdErr	MA	Beta	P	MAF	Beta	P	MAF	Beta	P	MAF	Beta	P
rs6559700	9	85751913	A	G	intergenic	RASEF,FRMD3	- - -	0.0502	0.0949	-0.2875	9.95e-09	0.09903	-0.2724	1.67e-05	0.08835	-0.3102	0.002517	0.08654	-0.3201	0.02292
rs77848581	16	26919840	C	T	intergenic	HS3ST4,C16orf82	+ + +	0.1438	0.0109	0.7127	7.23e-07	0.01011	0.5254	0.005805	0.01205	1.105	5.78e-05	0.01154	0.7042	0.05762
rs692875	1	85941527	C	T	intronic	DDAH1	+ + +	0.0302	0.4111	0.149	7.9e-07	0.4196	0.1733	7.09e-06	0.3876	0.09763	0.107	0.4154	0.1321	0.1063
rs79859675	2	147883735	T	C	intergenic	PABPC1P2,ACVR2A	- - -	0.091	0.0279	-0.44	1.33e-06	0.02627	-0.5402	5.2e-06	0.02711	-0.2932	0.1172	0.03462	-0.2928	0.1845
rs114828781	2	147903005	C	T	intergenic	PABPC1P2,ACVR2A	- - -	0.0896	0.0288	-0.4324	1.39e-06	0.02789	-0.5227	6.07e-06	0.02711	-0.2932	0.1172	0.03462	-0.2928	0.1845
rs111666694	8	131518566	G	A	intergenic	ASAP1,ADCY8	- - -	0.0744	0.042	-0.3553	1.77e-06	0.04163	-0.3078	0.001096	0.03715	-0.4757	0.003121	0.05	-0.38	0.04064
rs7512147	1	85941419	A	G	intronic	DDAH1	+ + +	0.0337	0.2583	0.1597	2.13e-06	0.2631	0.1847	1.75e-05	0.238	0.1094	0.1123	0.2712	0.1357	0.1279
rs1986731	6	25174070	C	T	intergenic	CMAHP,LOC101928663	+ + +	0.0453	0.1193	0.2124	2.77e-06	0.1253	0.2342	3.04e-05	0.1094	0.08708	0.3924	0.1058	0.2832	0.01711
rs72771963	1	247551123	C	G	intergenic	ZNF496,NLRP3	+ + +	0.1179	0.0161	0.5486	3.27e-06	0.01617	0.5842	7.73e-05	0.01506	0.5123	0.04602	0.01731	0.4471	0.1433
rs3850514	12	121488423	A	G	intergenic	OASL,P2RX7	+ + +	0.1098	0.0199	0.5102	3.4e-06	0.01334	0.2038	0.2098	0.02309	0.6762	0.0004992	0.02885	0.902	0.0001366
rs111407264	16	81844707	C	G	intronic	PLCG2	- - -	0.049	0.0966	-0.2269	3.73e-06	0.09418	-0.2596	3.85e-05	0.1064	-0.1219	0.204	0.08846	-0.2824	0.03735
rs4750511	10	14391273	T	C	intergenic	FRMD4A,MIR4293	- - -	0.0295	0.4983	-0.1361	3.96e-06	0.4863	-0.1357	0.0002486	0.5271	-0.1812	0.003998	0.5077	-0.06845	0.3808
rs1786337	8	101685470	A	G	intergenic	SNX31,PABPC1	+ + +	0.0308	0.3817	0.1415	4.51e-06	0.401	0.1118	0.003702	0.3384	0.158	0.0176	0.3596	0.2512	0.002351
rs1146461	1	95408492	G	A	ncRNA_intronic	LOC729970	- - -	0.0302	0.4211	-0.1383	4.52e-06	0.4285	-0.1469	0.0001154	0.4116	-0.1529	0.01543	0.4038	-0.0764	0.3399
rs72771975	1	247562892	C	T	intergenic	ZNF496,NLRP3	+ + +	0.0908	0.0282	0.4145	4.98e-06	0.02991	0.4639	2.48e-05	0.02711	0.3657	0.05525	0.01731	0.1558	0.6098
rs72771974	1	247562585	C	T	intergenic	ZNF496,NLRP3	+ + +	0.0908	0.0282	0.4145	4.98e-06	0.02991	0.4639	2.48e-05	0.02711	0.3657	0.05525	0.01731	0.1558	0.6098
rs117468063	16	26935408	A	G	intergenic	HS3ST4,C16orf82	+ + +	0.1314	0.0132	0.5995	5.08e-06	0.01132	0.421	0.01959	0.01707	0.7944	0.0002906	0.009615	0.8317	0.03997
rs189914647	12	121420124	T	C	intronic	HNF1A	+ + +	0.1133	0.0181	0.5145	5.6e-06	0.01213	0.1676	0.3243	0.02008	0.6211	0.001648	0.02692	1.043	1.76e-05
rs12673340	7	135589950	G	A	intergenic	FAM180A,MTPN	+ + +	0.0599	0.0671	0.2721	5.64e-06	0.0675	0.267	0.0004704	0.06325	0.1987	0.1128	0.07115	0.4021	0.009114
rs2704800	3	71321762	C	T	intronic	FOXP1	- - -	0.0311	0.3498	-0.1411	5.84e-06	0.3432	-0.1097	0.00542	0.3614	-0.1977	0.00163	0.3596	-0.1859	0.03362
rs62061891	17	48871965	G	A	intergenic	MIR8059,WFIKKN2	- - -	0.0405	0.1584	-0.1831	6.29e-06	0.1487	-0.1651	0.001591	0.1797	-0.2323	0.004068	0.1615	-0.1729	0.1055
rs17127121	8	18592837	C	T	intronic	PSD3	+ - +	0.0559	0.0758	0.2521	6.58e-06	0.08367	0.2884	2.37e-05	0.06225	-0.00691	0.9548	0.05385	0.5095	0.002261
rs73038406	3	24573150	T	C	intergenic	THRB-AS1,RARB	+ + +	0.1006	0.0228	0.4511	7.29e-06	0.02183	0.5117	9.58e-05	0.02711	0.3448	0.05542	0.01538	0.4222	0.1915
rs1146465	1	95401613	A	G	ncRNA_intronic	LOC729970	- - -	0.0294	0.4618	-0.1314	7.54e-06	0.4705	-0.1408	0.0001657	0.4548	-0.1303	0.02859	0.4346	-0.09124	0.249
rs113298336	11	757513	T	C	intronic	TALDO1	- - -	0.0592	0.0661	-0.2652	7.58e-06	0.06912	-0.2449	0.0008079	0.06426	-0.3206	0.007731	0.05	-0.2652	0.1611
rs2847729	8	101686315	T	C	intergenic	SNX31,PABPC1	+ + +	0.0307	0.3803	0.1374	7.81e-06	0.3977	0.1079	0.004975	0.3424	0.1477	0.02489	0.3596	0.2558	0.001951
rs1265169	1	95394535	C	G	ncRNA_intronic	LOC729970	- - -	0.0303	0.4249	-0.1353	7.9e-06	0.4305	-0.1417	0.0002156	0.4167	-0.1527	0.0155	0.4135	-0.07843	0.3289
rs6915482	6	11639524	T	C	intergenic	TMEM170B,ADTRP	+ + +	0.0461	0.1161	0.2058	8.18e-06	0.1249	0.1615	0.004905	0.09839	0.206	0.04061	0.1019	0.4073	0.0009763
rs73419620	12	121480633	C	A	intergenic	OASL,P2RX7	+ + +	0.1069	0.0209	0.4766	8.2e-06	0.01374	0.1569	0.3278	0.02309	0.6762	0.0004992	0.03077	0.7999	0.0002081
rs144318826	8	131518578	T	C	intergenic	ASAP1,ADCY8	- - -	0.0703	0.0464	-0.3128	8.52e-06	0.04608	-0.242	0.006831	0.04217	-0.4014	0.006751	0.05385	-0.4658	0.009188
rs1132	1	95394352	A	T	ncRNA_intronic	LOC729970	+ + +	0.0294	0.4917	0.1306	8.86e-06	0.4802	0.1424	0.0001507	0.5	0.12	0.04176	0.5288	0.09658	0.2246
rs56086728	8	74318750	A	G	intergenic	RDH10-AS1,STAU2-AS1	+ + +	0.1227	0.0155	0.545	8.93e-06	0.01334	0.6098	0.0002444	0.02008	0.5167	0.01639	0.01346	0.3383	0.3247
rs73419642	12	121487800	C	T	intergenic	OASL,P2RX7	+ + +	0.1092	0.02	0.4848	8.98e-06	0.01374	0.1569	0.3278	0.02309	0.6762	0.0004992	0.02885	0.902	0.0001366
rs1289417	14	85910386	C	T	intergenic	LINC00911,FLRT2	+ + +	0.0388	0.1911	0.172	9.1e-06	0.1851	0.1281	0.01176	0.2048	0.2087	0.005444	0.1904	0.2768	0.005845
rs117281184	12	121482036	A	G	intergenic	OASL,P2RX7	+ + +	0.1143	0.0186	0.5072	9.11e-06	0.01213	0.1991	0.2417	0.02008	0.6523	0.001576	0.02885	0.902	0.0001366
rs35027351	8	70208550	C	A	intergenic	LINC01592,LINC01603	+ + +	0.0482	0.1098	0.2134	9.34e-06	0.1095	0.1809	0.003109	0.1064	0.2943	0.002781	0.1173	0.2196	0.09046
rs76841904	6	11640861	A	G	intergenic	TMEM170B,ADTRP	+ + +	0.0453	0.1208	0.2009	9.36e-06	0.1297	0.1704	0.002677	0.1044	0.1711	0.07663	0.1058	0.386	0.001546
rs3850515	12	121488519	G	C	intergenic	OASL,P2RX7	+ + +	0.1092	0.0203	0.4833	9.58e-06	0.01334	0.2038	0.2098	0.0241	0.5885	0.002009	0.02885	0.902	0.0001366
rs34837306	17	48890233	T	C	intergenic	MIR8059,WFIKKN2	- - -	0.0409	0.1542	-0.1811	9.7e-06	0.1459	-0.1679	0.001382	0.1747	-0.23	0.004946	0.1538	-0.1509	0.1689

## Sheet: Supplementary Table 9
Supplementary Table 9: SNPs associated with the decline of executive function in the APOE 3/ 3 homozygous group at the suggestive threshold of P<1E-05
									Meta-analysis			GEM			MYHAT			MoVIES
SNP	Chromosome	Position	A1	A2	LOC	GENE	Dir	StdErr	MAF	Beta	P	MAF	Beta	P	MAF	Beta	P	MAF	Beta	P
rs62320280	4	131795996	T	C	intergenic	LINC02479,SNHG27	- - -	0.0452	0.125	-0.2268	5.19e-07	0.131	-0.1921	0.0006584	0.1155	-0.2112	0.02115	0.1115	-0.4538	0.0007349
rs62320278	4	131793589	T	C	intergenic	LINC02479,SNHG27	- - -	0.0452	0.1248	-0.2255	6.18e-07	0.131	-0.1921	0.0006584	0.1155	-0.2112	0.02115	0.1096	-0.4466	0.0009891
rs112356643	13	55089341	T	C	intergenic	MIR1297,MIR5007	- - -	0.101	0.0239	-0.5013	6.99e-07	0.02264	-0.4456	0.0005706	0.01707	-0.6243	0.006253	0.03462	-0.5521	0.01649
rs112318876	4	131790060	A	G	intergenic	LINC02479,SNHG27	- - -	0.0451	0.1255	-0.218	1.33e-06	0.1314	-0.19	0.0007175	0.1155	-0.2013	0.02816	0.1135	-0.411	0.002189
rs62317346	4	131737872	A	G	intergenic	LINC02479,SNHG27	- - -	0.0441	0.1318	-0.2101	1.91e-06	0.1399	-0.1597	0.003528	0.1165	-0.2361	0.009044	0.1173	-0.4433	0.0007873
rs74729360	14	98689844	T	G	intergenic	LINC01550,C14orf177	+ + +	0.0695	0.0505	0.33	2.06e-06	0.05497	0.3531	2.86e-05	0.04016	0.2976	0.051	0.04231	0.2497	0.2282
rs12518680	5	159209041	T	G	ncRNA_intronic	LINC01847	+ + +	0.051	0.0947	0.2411	2.33e-06	0.08731	0.2372	0.0004857	0.1064	0.2542	0.007715	0.1	0.2304	0.08081
rs78022300	4	131773880	A	C	intergenic	LINC02479,SNHG27	- - -	0.0454	0.1246	-0.2142	2.37e-06	0.131	-0.1738	0.002063	0.1145	-0.2131	0.02175	0.1096	-0.4466	0.0009891
rs58375254	14	100220531	G	C	intergenic	CYP46A1,EML1	- - -	0.0678	0.0483	-0.3194	2.47e-06	0.04729	-0.3434	9.12e-05	0.05321	-0.2396	0.05602	0.04038	-0.4001	0.04999
rs55697235	16	71493214	A	G	intronic	ZNF23	+ + +	0.072	0.0447	0.339	2.49e-06	0.04931	0.3463	5.76e-05	0.03514	0.2759	0.07945	0.03077	0.4285	0.07358
rs7537335	1	3639724	A	G	intronic	TP73	- - -	0.064	0.0564	-0.3011	2.52e-06	0.05174	-0.2269	0.00779	0.05723	-0.4719	0.0001168	0.07115	-0.2684	0.09056
rs61759268	1	3639258	C	G	intronic	TP73	- - -	0.0642	0.0559	-0.3019	2.61e-06	0.05093	-0.218	0.01106	0.05823	-0.4792	8.39e-05	0.06923	-0.2837	0.07721
rs149637140	17	60646886	A	C	intronic	TLK2	- - -	0.0909	0.0287	-0.4248	2.97e-06	0.02789	-0.3394	0.003717	0.0251	-0.5526	0.003539	0.03654	-0.5569	0.0127
rs117555274	14	98751234	T	A	intergenic	LINC01550,C14orf177	+ + +	0.0816	0.0354	0.3802	3.18e-06	0.0388	0.4267	1.37e-05	0.02811	0.27	0.1336	0.02692	0.2844	0.2658
rs4700944	5	179793803	G	A	intergenic	GFPT2,CNOT6	+ + +	0.1309	0.0128	0.6083	3.39e-06	0.01213	0.697	3.71e-05	0.01305	0.4783	0.06622	0.01538	0.4666	0.1737
rs140488476	4	161371081	T	C	intergenic	LINC02233,FSTL5	- - -	0.0601	0.0646	-0.2789	3.5e-06	0.06144	-0.2978	0.0001193	0.06727	-0.3363	0.004889	0.07308	-0.09604	0.5462
rs17039504	4	161301370	C	T	intergenic	LINC02233,FSTL5	- - -	0.0519	0.0916	-0.2405	3.51e-06	0.08892	-0.2253	0.0007465	0.08936	-0.316	0.002517	0.1058	-0.1781	0.1806
rs1824748	4	131727827	T	C	intergenic	LINC02479,SNHG27	- - -	0.0446	0.1293	-0.2059	3.83e-06	0.137	-0.1565	0.004552	0.1145	-0.2256	0.01408	0.1154	-0.4479	0.0007754
rs2737354	8	31044898	T	G	intergenic	WRN,NRG1	- - +	0.0294	0.4524	-0.1356	3.85e-06	0.4535	-0.1868	5.99e-07	0.4448	-0.08309	0.1464	0.4635	0.01547	0.8555
rs6735488	2	14659139	G	T	intergenic	LINC00276,LRATD1	- - -	0.0308	0.3324	-0.1421	3.94e-06	0.3436	-0.1546	7.23e-05	0.3052	-0.1045	0.0964	0.3288	-0.1511	0.07272
rs17462455	10	34525999	C	T	intronic	PARD3	+ + +	0.051	0.0907	0.2345	4.2e-06	0.09418	0.2944	3.44e-06	0.07229	0.162	0.1566	0.1	0.07494	0.5634
rs61840217	10	34529170	G	T	intronic	PARD3	+ + +	0.0466	0.1092	0.2136	4.48e-06	0.1112	0.2269	0.0001293	0.1014	0.2014	0.0342	0.1135	0.1765	0.1511
rs10109419	8	94912072	G	A	intergenic	TMEM67,MIR378D2	- - -	0.0311	0.4156	-0.1414	5.51e-06	0.4188	-0.117	0.003057	0.4016	-0.1914	0.002278	0.4269	-0.1624	0.05723
rs7845089	8	94916102	C	T	intergenic	TMEM67,MIR378D2	- - -	0.0309	0.4036	-0.1402	5.55e-06	0.4066	-0.1319	0.0007796	0.3876	-0.1702	0.006021	0.4192	-0.1226	0.1471
rs2737375	8	31060215	A	G	intergenic	WRN,NRG1	- - +	0.0295	0.4513	-0.1338	5.94e-06	0.4495	-0.1926	3.28e-07	0.4508	-0.06716	0.2428	0.4615	0.02374	0.7807
rs13237571	7	91622529	A	G	intronic	AKAP9	+ + +	0.1201	0.0161	0.5407	6.77e-06	0.01738	0.5962	4.56e-05	0.01205	0.4431	0.1012	0.01538	0.3961	0.24
rs79734452	1	174397452	G	A	intronic	RABGAP1L	- - -	0.0808	0.0345	-0.3636	6.79e-06	0.03032	-0.3987	0.0001813	0.04317	-0.3557	0.01477	0.03269	-0.212	0.367
rs6471411	8	94916123	C	T	intergenic	TMEM67,MIR378D2	- - -	0.0309	0.404	-0.1388	6.94e-06	0.407	-0.1295	0.0009701	0.3886	-0.1705	0.005902	0.4192	-0.1226	0.1471
rs2737373	8	31051307	T	C	intergenic	WRN,NRG1	- - +	0.0295	0.4517	-0.1326	6.97e-06	0.4507	-0.1876	5.87e-07	0.4478	-0.07105	0.2182	0.4654	0.01958	0.8181
rs2553244	8	31042409	A	G	intergenic	WRN,NRG1	- - +	0.0293	0.4771	-0.1316	7.14e-06	0.4778	-0.1752	2.71e-06	0.4719	-0.09588	0.09691	0.4846	0.01138	0.8908
rs2734691	1	86944965	A	G	intronic	CLCA1	+ + +	0.0315	0.3606	0.1414	7.27e-06	0.3662	0.1413	0.0004479	0.3554	0.1999	0.001291	0.3442	0.02402	0.7842
rs12646346	4	161384183	A	C	intergenic	LINC02233,FSTL5	- - -	0.0408	0.1574	-0.1828	7.34e-06	0.1584	-0.1725	0.000888	0.1486	-0.1783	0.02835	0.1692	-0.2394	0.03324
rs2101	10	48053987	G	A	intergenic	ANXA8L1,CTSLP2	- - -	0.0291	0.4346	-0.1302	7.61e-06	0.4523	-0.116	0.00141	0.4066	-0.1149	0.05421	0.3962	-0.2342	0.00507
rs4236817	8	94915479	C	A	intergenic	TMEM67,MIR378D2	- - -	0.0309	0.4015	-0.1375	8.57e-06	0.4054	-0.1278	0.001134	0.3855	-0.1741	0.00498	0.4135	-0.1142	0.1797
rs2737359	8	31046081	T	C	intergenic	WRN,NRG1	- - +	0.0294	0.4521	-0.1304	9.23e-06	0.4527	-0.1821	1.15e-06	0.4448	-0.07587	0.1865	0.4654	0.02004	0.8142
rs4734259	8	94914526	G	C	intergenic	TMEM67,MIR378D2	- - -	0.031	0.4099	-0.1374	9.39e-06	0.4123	-0.1285	0.001111	0.3956	-0.1631	0.008896	0.425	-0.1308	0.1228
rs1259730	12	32030145	T	C	ncRNA_exonic	LINC02422	- - -	0.1235	0.0167	-0.5466	9.67e-06	0.01091	-0.3591	0.0507	0.02309	-0.6495	0.00096	0.01731	-0.8324	0.008682

## Sheet: Supplementary Table 10
Supplementary Table 10: SNPs associated with the decline of memory in the APOE 3/3 homozygous group at the suggestive threshold of P<1E-05
									Meta-analysis			GEM			MYHAT			MoVIES
SNP	Chromosome	Position	A1	A2	LOC	GENE	Dir	StdErr	MAF	Beta	P	MAF	Beta	P	MAF	Beta	P	MAF	Beta	P
rs3865460	19	41447928	G	A	ncRNA_intronic	CYP2B7P	+ + +	0.035	0.2128	0.1757	5.35e-07	0.2078	0.2322	2.14e-07	0.2279	0.05013	0.4655	0.2058	0.1553	0.1241
rs151090836	7	38728382	C	T	intergenic	FAM183BP,VPS41	- - -	0.091	0.028	-0.4554	5.56e-07	0.03112	-0.4527	1.57e-05	0.01406	-0.2115	0.4023	0.02308	-0.7572	0.005818
rs426171	13	110557648	C	A	intergenic	IRS2,LINC00396	- - -	0.0307	0.3523	-0.153	6.04e-07	0.3508	-0.1556	4.97e-05	0.3484	-0.1253	0.04891	0.3673	-0.1907	0.02839
rs116725560	4	8374858	T	C	intronic	ACOX3	- - +	0.0699	0.046	-0.3456	7.73e-07	0.04568	-0.4083	4.76e-06	0.0512	-0.3187	0.01331	0.03077	0.01901	0.9369
rs2170494	3	1619619	C	T	intergenic	CNTN6,CNTN4	- - -	0.0302	0.4019	-0.1468	1.17e-06	0.3929	-0.1427	0.0002211	0.4127	-0.1399	0.0192	0.4231	-0.1805	0.03277
rs1846457	3	1618576	T	C	intergenic	CNTN6,CNTN4	- - -	0.0301	0.4049	-0.146	1.24e-06	0.3994	-0.1386	0.0003311	0.4116	-0.146	0.01342	0.4173	-0.1819	0.03177
rs9555645	13	110564269	A	G	intergenic	IRS2,LINC00396	- - -	0.0332	0.2659	-0.1607	1.3e-06	0.2648	-0.1671	5.98e-05	0.2661	-0.1704	0.01229	0.2712	-0.1079	0.2593
rs1932416	13	110575942	G	T	intergenic	IRS2,LINC00396	- - -	0.0334	0.2651	-0.1597	1.74e-06	0.2643	-0.1626	9.76e-05	0.2631	-0.1664	0.01561	0.2731	-0.1305	0.1768
rs6720189	2	201489836	C	T	intronic	AOX1	- - -	0.0291	0.4749	-0.1377	2.14e-06	0.4846	-0.1111	0.002736	0.4819	-0.1491	0.009358	0.4135	-0.2442	0.003019
rs9555649	13	110576358	T	C	intergenic	IRS2,LINC00396	- - -	0.0367	0.2008	-0.1738	2.24e-06	0.2021	-0.1688	0.0002854	0.2008	-0.163	0.02778	0.1942	-0.2198	0.034
rs2128253	3	1619698	T	C	intergenic	CNTN6,CNTN4	- - -	0.0303	0.3956	-0.1431	2.27e-06	0.3897	-0.135	0.0004972	0.3996	-0.1392	0.02004	0.4154	-0.1882	0.02464
rs7778640	7	131905625	A	G	intronic	PLXNA4	- - -	0.0296	0.4058	-0.1394	2.44e-06	0.4002	-0.1541	4.66e-05	0.4116	-0.09856	0.09213	0.4212	-0.1502	0.06808
rs9989064	13	110579475	C	T	intergenic	IRS2,LINC00396	- - -	0.0367	0.2011	-0.1726	2.63e-06	0.2025	-0.1648	0.0003816	0.2018	-0.1669	0.02406	0.1923	-0.2241	0.03333
rs9828426	3	1617261	G	T	intergenic	CNTN6,CNTN4	- - -	0.0303	0.4046	-0.1418	2.89e-06	0.3998	-0.1333	0.000584	0.4086	-0.1445	0.01592	0.4192	-0.1769	0.03633
rs7250909	19	20648589	G	A	intergenic	ZNF826P,ZNF737	- - -	0.0331	0.2524	-0.1542	3.17e-06	0.2466	-0.1343	0.001744	0.2761	-0.1857	0.003383	0.2288	-0.1794	0.05268
rs66895129	13	110572366	G	A	intergenic	IRS2,LINC00396	- - -	0.0329	0.273	-0.1527	3.43e-06	0.2712	-0.1648	6.53e-05	0.2741	-0.154	0.02116	0.2808	-0.08424	0.3789
rs13237800	7	131906665	C	G	intronic	PLXNA4	- - -	0.0295	0.4261	-0.1366	3.68e-06	0.4204	-0.1474	9.25e-05	0.4317	-0.109	0.06162	0.4423	-0.1394	0.09194
rs9555644	13	110563880	G	A	intergenic	IRS2,LINC00396	- - -	0.0338	0.2515	-0.1558	4.04e-06	0.2482	-0.1631	0.000124	0.255	-0.1473	0.03234	0.2615	-0.1345	0.1642
rs80214868	15	46087802	A	G	ncRNA_intronic	LOC105370802	- - -	0.101	0.0218	-0.4651	4.12e-06	0.02021	-0.4966	0.0002118	0.02209	-0.4397	0.02344	0.02692	-0.3946	0.1219
rs4611976	4	188990955	G	T	intergenic	ZFP42,TRIML2	+ + +	0.0666	0.052	0.303	5.3e-06	0.05295	0.3102	0.0002204	0.04819	0.3034	0.02944	0.05385	0.2697	0.1307
rs9820298	3	1618061	T	G	intergenic	CNTN6,CNTN4	- - -	0.0303	0.3948	-0.1381	5.3e-06	0.3892	-0.1283	0.0009474	0.3996	-0.1392	0.02004	0.4115	-0.1826	0.03131
rs1885306	20	4795821	A	C	intronic	RASSF2	- - -	0.0292	0.4981	-0.1327	5.55e-06	0.5049	-0.1245	0.0007843	0.4839	-0.1732	0.003496	0.4923	-0.09669	0.2289
rs186764	13	110554843	G	T	intergenic	IRS2,LINC00396	- - -	0.0362	0.2048	-0.1641	5.89e-06	0.2057	-0.1632	0.0003732	0.2058	-0.1298	0.07526	0.1981	-0.2347	0.02142
rs1556572	13	110569359	C	A	intergenic	IRS2,LINC00396	- - -	0.0367	0.2005	-0.1659	6e-06	0.2013	-0.1657	0.0003581	0.2028	-0.1429	0.05209	0.1923	-0.2124	0.04074
rs13179858	5	171285096	T	C	intergenic	SMIM23,FBXW11	- - -	0.0295	0.4226	-0.1333	6.3e-06	0.4127	-0.1568	2.51e-05	0.4337	-0.107	0.08021	0.45	-0.06766	0.4021
rs11731828	4	40916421	C	T	intronic	APBB2	+ + +	0.0323	0.3045	0.1444	7.89e-06	0.3032	0.1607	7.97e-05	0.2972	0.1306	0.04786	0.325	0.08889	0.3286
rs80278878	4	189002546	A	G	intergenic	ZFP42,TRIML2	+ + +	0.0588	0.067	0.2607	9.18e-06	0.06912	0.257	0.0004793	0.06325	0.3173	0.00884	0.06346	0.1715	0.3059

[truncated: 51 more sheets: Supplementary Table 11, Supplementary Table 12, Supplementary Table 13, Supplementary Table 14, Supplementary Table 15, Supplementary Table 16, Supplementary Table 17, Supplementary Table 18, Supplementary Table 19, Supplementary Table 20, Supplementary Table 21, Supplementary Table 22, Supplementary Table 23, Supplementary Table 24, Supplementary Table 25, Supplementary Table 26, Supplementary Table 27, Supplementary Table 28, Supplementary Table 29, Supplementary Table 30 …]
